# Supplementary material for: Changes in the Sodium Content in Branded Foods in the Slovenian Food Supply (2011–2020)
Source: Nutrients. 2023 Oct 9;15(19):4304. doi: 10.3390/nu15194304 (PMC10574098; doi:10.3390/nu15194304)
Supplement: Supplementary file 1 [file nutrients-15-04304-s001.zip]

Archive with 1 entries (1 files):
- nutrients-2569554-supplementary.pdf
